# Supplementary material for: New statistical methods for estimation of recombination fractions in F2 population
Source: BMC Bioinformatics. 2017 Oct 3;18(Suppl 11):404. doi: 10.1186/s12859-017-1804-8 (PMC5629630; doi:10.1186/s12859-017-1804-8)
Supplement: Supplementary file 1 — Source code: three R functions: BAT.R, ELS.R, simulatF2.R. (ZIP 4 kb) [file 12859_2017_1804_MOESM1_ESM.zip]

Archive with 4 entries (3 files):
- Additional_file3/source_code/
- Additional_file3/source_code/BAT.R
- Additional_file3/source_code/ELS.R
- Additional_file3/source_code/simulatF2.R
