# Supplementary material for: New statistical methods for estimation of recombination fractions in F2 population
Source: BMC Bioinformatics. 2017 Oct 3;18(Suppl 11):404. doi: 10.1186/s12859-017-1804-8 (PMC5629630; doi:10.1186/s12859-017-1804-8)
Supplement: Supplementary file 1 — Source code: three R functions: BAT.R, ELS.R, simulatF2.R. (ZIP 4 kb) [file 12859_2017_1804_MOESM1_ESM.zip › Additional_file3/source_code/BAT.R]

fgamete<-function(individual,assumption=FALSE){

# assumption: f(ABC)=f(abc),f(ABc)=f(abC), f(aBC)=f(Abc),f(AbC)=f(aBc)
# ABC and abc, ABc and abC, aBC and aBC, AbC and aBc are sister gametes
nn<-nrow(individual)

P1<-P2<-P3<-P4<-P12<-P13<-P14<-P2Q3<-P2Q4<-P3Q4<-0
Q1<-Q2<-Q3<-Q4<-Q12<-Q13<-Q14<-Q2P3<-Q2P4<-Q3P4<-0
P134Q2<-P124Q3<-P123Q4<-0
Q134P2<-Q124P3<-Q123P4<-0
PQ<-0 
#H=Ab,Bb,Cc A=AA,BB,CC,B=aa,bb,cc
for(i in 1:nn){
 if(individual[i,1]=="A"&individual[i,2]=="A"&individual[i,3]=="A"){
  # 1 (111)(111) f(111)=p1
   P1<-P1+1
}else if(individual[i,1]=="B"&individual[i,2]=="B"&individual[i,3]=="B"){
 #2 (000)(000)  f(000)=q1
   Q1<-Q1+1

}else if(individual[i,1]=="B"&individual[i,2]=="A"&individual[i,3]=="A"){    
 # 3 (011)(011) f(011)=p3
    P3<-P3+1
}else if(individual[i,1]=="A"&individual[i,2]=="B"&individual[i,3]=="B"){
 # 4 (100)(100)  f(100)=q3
   Q3<-Q3+1

}else if(individual[i,1]=="A"&individual[i,2]=="A"&individual[i,3]=="B"){
  # 5 (110)(110) f(110)=p2
   P2<-P2+1
}else if(individual[i,1]=="B"&individual[i,2]=="B"&individual[i,3]=="A"){
  # 6 (001)(001) f(001)=q2
    Q2<-Q2+1
}else if(individual[i,1]=="A"&individual[i,2]=="B"&individual[i,3]=="A"){
   # 7(101)(101) f(101)=p4
   P4<-P4+1

}else if(individual[i,1]=="B"&individual[i,2]=="A"&individual[i,3]=="B"){
   #8(010)(010) f(010)=q4
   Q4<-Q4+1
  
}else if(individual[i,1]=="H"&individual[i,2]=="A"&individual[i,3]=="A"){
    #9 (111)(011) or (011)(111):2p1p3
    P13<-P13+1
  } else if(individual[i,1]=="H"&individual[i,2]=="B"&individual[i,3]=="B"){
    #10 (000)(100) or (100)(000):2q1q2
    Q13<-Q13+1
  }else if(individual[i,1]=="A"&individual[i,2]=="A"&individual[i,3]=="H"){
    #11 (111)(110) or (110)(111): 2p1p2
    P12<-P12+1
  }else if(individual[i,1]=="B"&individual[i,2]=="B"&individual[i,3]=="H"){
    #12 (000)(001) or (001)(000): 2q1q3
    Q12<-Q12+1
  }else if(individual[i,1]=="A"&individual[i,2]=="H"&individual[i,3]=="A"){
    #13 (111)(101) or (101)(111): 2p1p4
    P14<-P14+1
  }else if(individual[i,1]=="B"&individual[i,2]=="H"&individual[i,3]=="B"){
    #14 (000)(010) or (010)(000): 2q1q4
    Q14<-Q14+1
  }else if(individual[i,1]=="A"&individual[i,2]=="H"&individual[i,3]=="B"){
    #15 (100)(110) or (110)(100): 2p2q3
    P2Q3<-P2Q3+1
  }else if(individual[i,1]=="B"&individual[i,2]=="H"&individual[i,3]=="A"){
    #16 (011)(001) or (001)(011):2q2p3
    Q2P3<-Q2P3+1
  
   }else if(individual[i,1]=="B"&individual[i,2]=="A"&individual[i,3]=="H"){
    #17 (010)(011) or (010)(011): 2p3q4
    P3Q4<-P3Q4+1 
    
 }else if(individual[i,1]=="A"&individual[i,2]=="B"&individual[i,3]=="H"){
    #18 (101)(100) or (100)(101): 2q3p4
    Q3P4<-Q3P4+1   
  }else if(individual[i,1]=="H"&individual[i,2]=="A"&individual[i,3]=="B"){
    #19 (010)(110)  or (110)(010): 2p2q4
    P2Q4<-P2Q4+1
        
  }else if(individual[i,1]=="H"&individual[i,2]=="B"&individual[i,3]=="A"){
    #20 (101)(001) or (001)(101): 2p2q4
    Q2P4<-Q2P4+1 
    
  }else if(individual[i,1]=="A"&individual[i,2]=="H"&individual[i,3]=="H"){
    #21 (111)(100),(101)(110)    2p1q3+2p2p4 =>p1p2q3p4 =>P124Q3
    P124Q3<-P124Q3+1  
  }else if(individual[i,1]=="B"&individual[i,2]=="H"&individual[i,3]=="H"){
    #22 (000)(011),(010)(001)    2q1qp3+2q2q4 =>q1q2p3q4  =>Q124P3
    Q124P3<-Q124P3+1 
  }else if(individual[i,1]=="H"&individual[i,2]=="H"&individual[i,3]=="A"){
    #23 (111)(001),(101)(011)    2p1q2+2p3p4 => p134q2=>P134Q2
    P134Q2<-P134Q2+1   
 }else if(individual[i,1]=="H"&individual[i,2]=="H"&individual[i,3]=="B"){
    #24 (000)(110),(010)(100)      2q1p2+2q3q4=>Q134P2
    Q134P2<-Q134P2+1 
 }else if(individual[i,1]=="H"&individual[i,2]=="A"&individual[i,3]=="H"){
    #25 (111)(010),(110)(011) 2p1q4+2p2p3=>p1p2p3q4 =>P123Q4
    P123Q4<-P123Q4+1 
 }else if(individual[i,1]=="H"&individual[i,2]=="B"&individual[i,3]=="H"){
    #26 (000)(101),(100)(001)
    Q123P4<-Q123P4+1 
}else if(individual[i,1]=="H"&individual[i,2]=="H"&individual[i,3]=="H"){
  # 27 (111)(000),(110)(001),(100)(011),(101)(010)
  # 2p1q1 + 2p2q2+2p3q3+2p4q4
     PQ<-PQ+1
     
   }                      
}


S12<-(P1+P12+P2)
S13<-(P1+P13+P3)
S14<-(P1+P14+P4)

S2T3<-(P2+P2Q3+Q3)
S2T4<-(P2+P2Q4+Q4)
S3T4<-(P3+P3Q4+Q4)

T12<-(Q1+Q12+Q2)
T13<-(Q1+Q13+Q3)
T14<-(Q1+Q14+Q4)

T2S3<-(Q2+Q2P3+P3)
T2S4<-(Q2+Q2P4+P4)
T3S4<-(Q3+Q3P4+P4)


if(assumption==FALSE){
p1<-(((sqrt(S12)+sqrt(S13)+sqrt(S14))-(sqrt(P2)+sqrt(P3)+sqrt(P4)))/3+sqrt(P1))/2
p2<-(((sqrt(S12)+sqrt(S2T3)+sqrt(S2T4))-(sqrt(P1)+sqrt(Q3)+sqrt(Q4)))/3+sqrt(P2))/2
p3<-(((sqrt(S13)+sqrt(T2S3)+sqrt(S3T4))-(sqrt(Q2)+sqrt(P1)+sqrt(Q4)))/3+sqrt(P3))/2
p4<-(((sqrt(S14)+sqrt(T2S4)+sqrt(T3S4))-(sqrt(Q2)+sqrt(Q3)+sqrt(P1)))/3+sqrt(P4))/2

q1<-(((sqrt(T12)+sqrt(T13)+sqrt(T14))-(sqrt(Q2)+sqrt(Q3)+sqrt(Q4)))/3+sqrt(Q1))/2
q2<-(((sqrt(T12)+sqrt(T2S3)+sqrt(T2S4))-(sqrt(Q1)+sqrt(P3)+sqrt(P4)))/3+sqrt(Q2))/2
q3<-(((sqrt(T13)+sqrt(S2T3)+sqrt(T3S4))-(sqrt(P2)+sqrt(Q1)+sqrt(P4)))/3+sqrt(Q3))/2
q4<-(((sqrt(T14)+sqrt(S2T4)+sqrt(S3T4))-(sqrt(P2)+sqrt(P3)+sqrt(Q1)))/3+sqrt(Q4))/2

fgamete<-c(p1,p2,p3,p4,q1,q2,q3,q4,nn)

}else if(assumption==TRUE){

P1<-(P1+Q1)
P2<-(P2+Q2)
P3<-(P3+Q3)
P4<-(P4+Q4)

S12<-(P12+Q12)
S13<-(P13+Q13)
S14<-(P14+Q14)

S23<-(P2Q3+Q2P3)
S24<-(P2Q4+Q2P4)
S34<-(P3Q4+Q3P4)

T12<-(P1+P12+P2)/2
T13<-(P1+P13+P3)/2
T14<-(P1+P14+P4)/2

T23<-(P2+S23+P3)/2
T24<-(P2+S24+P4)/2
T34<-(P3+S34+P4)/2


S1234<-(P134Q2+Q134P2)

S1324<-(P124Q3+Q124P3)

S1423<-(P123Q4+Q123P4)


TT12<-(P1+S1234-S34+P2)/2
TT13<-(P1+S1324-S24+P3)/2
TT14<-(P1+S1423-S23+P4)/2
TT23<-(P2+S1423-S14+P3)/2
TT24<-(P2+S1324-S13+P4)/2
TT34<-(P3+S1234-S12+P4)/2

a12<-T12/(T12+TT12)
b12<-TT12/(T12+TT12)
T12<-(a12*T12+b12*TT12)

a13<-T13/(T13+TT13)
b13<-TT13/(T13+TT13)
T13<-(a13*T13+b13*TT13)

a14<-T14/(T14+TT14)
b14<-TT14/(T14+TT14)
T14<-(a14*T14+b14*TT14)

a23<-T23/(T23+TT23)
b23<-TT23/(T23+TT23)
T23<-(a23*T23+b23*TT23)
 
a24<-T24/(T24+TT24)
b24<-TT24/(T24+TT24)
T24<-(a24*T24+b24*TT24)

a34<-T34/(T34+TT34)
b34<-TT34/(T34+TT34)
T34<-(a34*T34+b34*TT34)


 
p1<-(((sqrt(T12)+sqrt(T13)+sqrt(T14))-(sqrt(P2/2)+sqrt(P3/2)+sqrt(P4/2)))/3+sqrt(P1/2))/2
p2<-(((sqrt(T12)+sqrt(T23)+sqrt(T24))-(sqrt(P1/2)+sqrt(P3/2)+sqrt(P4/2)))/3+sqrt(P2/2))/2
p3<-(((sqrt(T13)+sqrt(T23)+sqrt(T34))-(sqrt(P2/2)+sqrt(P1/2)+sqrt(P4/2)))/3+sqrt(P3/2))/2
p4<-(((sqrt(T14)+sqrt(T24)+sqrt(T34))-(sqrt(P2/2)+sqrt(P3/2)+sqrt(P1/2)))/3+sqrt(P4/2))/2

fgamete<-c(p1,p2,p3,p4,nn)

}

#print(c(fgamete,sum(p1,p2,p3,p4)))
return(fgamete)

}
