# Supplementary material for: New statistical methods for estimation of recombination fractions in F2 population
Source: BMC Bioinformatics. 2017 Oct 3;18(Suppl 11):404. doi: 10.1186/s12859-017-1804-8 (PMC5629630; doi:10.1186/s12859-017-1804-8)
Supplement: Supplementary file 1 — Source code: three R functions: BAT.R, ELS.R, simulatF2.R. (ZIP 4 kb) [file 12859_2017_1804_MOESM1_ESM.zip › Additional_file3/source_code/ELS.R]

ELS<-function(x){

Qh<-rep(7)
Qh[1]<-x[1]
Qh[2]<-x[2]
Qh[3]<-x[3]
Qh[4]<-x[4]
Qh[5]<-x[5]
Qh[6]<-x[6]
Qh[7]<-x[7]


td<-0.005
q1<-q2<-q3<-q4<-rep(100)
S2<-rep(100)
EQ<-matrix(NA,100,7)
Q2a<-Q3a<-Q4a<-Q2b<-Q3b<-Q4b<-EQ0<-rep(100)
q1[1]<-sqrt(Qh[1]) # 0.2
q2[1]<-sqrt(Qh[4]+Qh[1])-q1[1] # 0.08
q3[1]<-sqrt(Qh[2]+Qh[1])-q1[1] # 0.125
q4[1]<-sqrt(Qh[3]+Qh[1])-q1[1] # 0.09
j=1

EQ0[1]<-2*(q2[1]*q3[1]+q2[1]*q4[1]+q3[1]*q4[1])
q1[1]<-q1[1]+td
EQ[1,1]<-q1[1]^2
EQ[1,2]<-q3[1]^2+2*q1[1]*q3[1]
EQ[1,3]<-q4[1]^2+2*q1[1]*q4[1]
EQ[1,4]<-q2[1]^2+2*q1[1]*q2[1]
EQ[1,5]<-EQ[1,2]+EQ0[1]
EQ[1,6]<-EQ[1,3]+EQ0[1]
EQ[1,7]<-EQ[1,4]+EQ0[1]
 i<-seq(7)
S2[1]<-sum((Qh[i]-EQ[1,i])^2)
 d=1
 delta<-0.0005
 while(d>delta){
 j<-j+1
Q2a[j]<-(Qh[5]-EQ0[j-1])
Q3a[j]<-(Qh[6]-EQ0[j-1])
Q4a[j]<-(Qh[7]-EQ0[j-1])
Q2b[j]<-(Qh[2]+Q2a[j])/2
Q3b[j]<-(Qh[3]+Q3a[j])/2
Q4b[j]<-(Qh[4]+Q4a[j])/2

q1[j]<-q1[j-1]
q2[j]<-sqrt(Q4b[j]+q1[j]^2)-q1[j]
q3[j]<-sqrt(Q2b[j]+q1[j]^2)-q1[j]
q4[j]<-sqrt(Q3b[j]+q1[j]^2)-q1[j]

EQ[j,1]<-q1[j]^2
EQ[j,2]<-q3[j]^2+2*q1[j]*q3[j]
EQ[j,3]<-q4[j]^2+2*q1[j]*q4[j]
EQ[j,4]<-q2[j]^2+2*q1[j]*q2[j]

EQ0[j]<-2*(q2[j]*q3[j]+q2[j]*q4[j]+q3[j]*q4[j])

EQ[j,5]<-EQ[j,2]+EQ0[j]
EQ[j,6]<-EQ[j,3]+EQ0[j]
EQ[j,7]<-EQ[j,4]+EQ0[j]
i<-seq(7)
S2[j]<-sum((Qh[i]-EQ[j,i])^2)

d<-S2[j]-S2[j-1]

if(d>0){
 if(q1[j]>q1[j-1]){
  q1[j]<-q1[j-1]-td
 }else{
 q1[j]<-q1[j-1] + td
   }
}else{
 if(q1[j]> q1[j-1]){
   q1[j]<-q1[j-1] + td
 }else{
  q1[j]<-q1[j-1]-td
 }
}

}


res1<-c(q1[j-2],q2[j-2],q3[j-2],q4[j-2],EQ[j-2,1],EQ[j-2,2],EQ[j-2,3],EQ[j-2,4],EQ[j-2,5],EQ[j-2,6],EQ[j-2,7],EQ0[j-2],S2[j-2])
res2<-c(q1[j-1],q2[j-1],q3[j-1],q4[j-1],EQ[j-1,1],EQ[j-1,2],EQ[j-1,3],EQ[j-1,4],EQ[j-1,5],EQ[j-1,6],EQ[j-1,7],EQ0[j-1],S2[j-1])
res3<-c(q1[j],q2[j],q3[j],q4[j],EQ[j,1],EQ[j,2],EQ[j,3],EQ[j,4],EQ[j,5],EQ[j,6],EQ[j,7],EQ0[j],S2[j])


res<-rbind(res1,res2,res3)
colnames(res)<-c("q1","q2","q3","q4","EQ1","EQ2","EQ3","EQ4","EQ5","EQ6","EQ7","EQ0", "S2")
return(res)
}
