# Supplementary material for: New statistical methods for estimation of recombination fractions in F2 population
Source: BMC Bioinformatics. 2017 Oct 3;18(Suppl 11):404. doi: 10.1186/s12859-017-1804-8 (PMC5629630; doi:10.1186/s12859-017-1804-8)
Supplement: Supplementary file 1 — Source code: three R functions: BAT.R, ELS.R, simulatF2.R. (ZIP 4 kb) [file 12859_2017_1804_MOESM1_ESM.zip › Additional_file3/source_code/simulatF2.R]

simulatF2<-function(model,nn, thita,size=1000){

ab<-(thita[1]-thita[3])
bc<-(thita[2]-thita[3])
db<-thita[3]
gamete1<-gamete2<-matrix(NA,nrow=nn,ncol=3)
  for(i in 1:nn){
  q=runif(1)
    if(model=="ABC"||model=="abc"){
    #Aa_Bb_Cc or ABC/abc
    p<-runif(1)
    if(p<=ab){
    if(runif(1)<=0.5){
    gamete1[i,1]<-"A"
    gamete1[i,2]<-"b"
    gamete1[i,3]<-"c"

    gamete2[i,1]<-"a"
    gamete2[i,2]<-"B"
    gamete2[i,3]<-"C"
    }else{
    gamete2[i,1]<-"A"
    gamete2[i,2]<-"b"
    gamete2[i,3]<-"c"

    gamete1[i,1]<-"a"
    gamete1[i,2]<-"B"
    gamete1[i,3]<-"C"   
    }
    }else if(p>ab&p<=(ab+bc)){
    if(runif(1)<=0.5){
    gamete1[i,1]<-"A"
    gamete1[i,2]<-"B"
    gamete1[i,3]<-"c"

    gamete2[i,1]<-"a"
    gamete2[i,2]<-"b"
    gamete2[i,3]<-"C"
    }else{
    gamete2[i,1]<-"A"
    gamete2[i,2]<-"B"
    gamete2[i,3]<-"c"

    gamete1[i,1]<-"a"
    gamete1[i,2]<-"b"
    gamete1[i,3]<-"C"    
    }
    }else if(p>(ab+bc)&p<=(ab+bc+db)){
    if(runif(1)<=0.5){
    gamete1[i,1]<-"A"
    gamete1[i,2]<-"b"
    gamete1[i,3]<-"C"

    gamete2[i,1]<-"a"
    gamete2[i,2]<-"B"
    gamete2[i,3]<-"c"
    }else{
    gamete2[i,1]<-"A"
    gamete2[i,2]<-"b"
    gamete2[i,3]<-"C"

    gamete1[i,1]<-"a"
    gamete1[i,2]<-"B"
    gamete1[i,3]<-"c"              
       }
    }else{
    #no recombination types
    if(runif(1)<=0.5){
    gamete1[i,1]<-"A"
    gamete1[i,2]<-"B"
    gamete1[i,3]<-"C"

    gamete2[i,1]<-"a"
    gamete2[i,2]<-"b"
    gamete2[i,3]<-"c"
       }else{
    gamete2[i,1]<-"A"
    gamete2[i,2]<-"B"
    gamete2[i,3]<-"C"

    gamete1[i,1]<-"a"
    gamete1[i,2]<-"b"
    gamete1[i,3]<-"c"       
       }
    }
      }else if(model=="AbC"||model=="aBc"){
    #Aa_bB_Cc or AbC/aBc
     p<-runif(1)
    if(p<=ab){
    if(runif(1)<=0.5){
    gamete1[i,1]<-"A"
    gamete1[i,2]<-"B"
    gamete1[i,3]<-"c"

    gamete2[i,1]<-"a"
    gamete2[i,2]<-"b"
    gamete2[i,3]<-"C"
  
    }else{
    gamete2[i,1]<-"A"
    gamete2[i,2]<-"B"
    gamete2[i,3]<-"c"

    gamete1[i,1]<-"a"
    gamete1[i,2]<-"b"
    gamete1[i,3]<-"C"    
    }
    }else if(p>ab&p<=(ab+bc)){
    if(runif(1)<=0.5){
    gamete1[i,1]<-"A"
    gamete1[i,2]<-"b"
    gamete1[i,3]<-"c"

    gamete2[i,1]<-"a"
    gamete2[i,2]<-"B"
    gamete2[i,3]<-"C"
    }else{
    gamete2[i,1]<-"A"
    gamete2[i,2]<-"b"
    gamete2[i,3]<-"c"

    gamete1[i,1]<-"a"
    gamete1[i,2]<-"B"
    gamete1[i,3]<-"C"    
    }
    }else if(p>(ab+bc)&p<=(ab+bc+db)){
    if(runif(1)<=0.5){
    gamete1[i,1]<-"A"
    gamete1[i,2]<-"B"
    gamete1[i,3]<-"C"

    gamete2[i,1]<-"a"
    gamete2[i,2]<-"b"
    gamete2[i,3]<-"c"
    }else{
    gamete2[i,1]<-"A"
    gamete2[i,2]<-"B"
    gamete2[i,3]<-"C"

    gamete1[i,1]<-"a"
    gamete1[i,2]<-"b"
    gamete1[i,3]<-"c"        
    }
    }else{
    if(runif(1)<=0.5){
    gamete1[i,1]<-"A"
    gamete1[i,2]<-"b"
    gamete1[i,3]<-"C"

    gamete2[i,1]<-"a"
    gamete2[i,2]<-"B"
    gamete2[i,3]<-"c"
    }else{
    gamete2[i,1]<-"A"
    gamete2[i,2]<-"b"
    gamete2[i,3]<-"C"

    gamete1[i,1]<-"a"
    gamete1[i,2]<-"B"
    gamete1[i,3]<-"c"   
    }
    }   
    }else if(model=="ABc"||model=="abC"){
       #Aa_Bb_cC   or ABc/abC
     p<-runif(1)
    if(p<=ab){
    if(runif(1)<=0.5){
    gamete1[i,1]<-"A"
    gamete1[i,2]<-"b"
    gamete1[i,3]<-"C"

    gamete2[i,1]<-"a"
    gamete2[i,2]<-"B"
    gamete2[i,3]<-"c"
    }else{
    gamete2[i,1]<-"A"
    gamete2[i,2]<-"b"
    gamete2[i,3]<-"C"

    gamete1[i,1]<-"a"
    gamete1[i,2]<-"B"
    gamete1[i,3]<-"c" 
 
    }
    }else if(p>ab&p<=(ab+bc)){
    if(runif(1)<=0.5){
    gamete1[i,1]<-"A"
    gamete1[i,2]<-"B"
    gamete1[i,3]<-"C"

    gamete2[i,1]<-"a"
    gamete2[i,2]<-"b"
    gamete2[i,3]<-"c"
    }else{
    gamete2[i,1]<-"A"
    gamete2[i,2]<-"B"
    gamete2[i,3]<-"C"

    gamete1[i,1]<-"a"
    gamete1[i,2]<-"b"
    gamete1[i,3]<-"c"

    }
    }else if(p>(ab+bc)&p<=(ab+bc+db)){
    if(runif(1)<=0.5){
    gamete1[i,1]<-"A"
    gamete1[i,2]<-"b"
    gamete1[i,3]<-"c"

    gamete2[i,1]<-"a"
    gamete2[i,2]<-"B"
    gamete2[i,3]<-"C"
    }else{

    gamete2[i,1]<-"A"
    gamete2[i,2]<-"b"
    gamete2[i,3]<-"c"

    gamete1[i,1]<-"a"
    gamete1[i,2]<-"B"
    gamete1[i,3]<-"C"
  
    }
    }else{
    if(runif(1)<=0.5){
    gamete1[i,1]<-"A"
    gamete1[i,2]<-"B"
    gamete1[i,3]<-"c"

    gamete2[i,1]<-"a"
    gamete2[i,2]<-"b"
    gamete2[i,3]<-"C"
    }else{
    
    gamete2[i,1]<-"A"
    gamete2[i,2]<-"B"
    gamete2[i,3]<-"c"

    gamete1[i,1]<-"a"
    gamete1[i,2]<-"b"
    gamete1[i,3]<-"C"
      
    }
    }
 }else if(model=="aBC"||model=="Abc"){
      #aA_Bb_Cc   or aBC/Abc
    p<-runif(1)
    if(p<=ab){
    if(runif(1)<=0.5){
    gamete1[i,1]<-"a"
    gamete1[i,2]<-"b"
    gamete1[i,3]<-"c"

    gamete2[i,1]<-"A"
    gamete2[i,2]<-"B"
    gamete2[i,3]<-"C"
    }else{
    gamete2[i,1]<-"a"
    gamete2[i,2]<-"b"
    gamete2[i,3]<-"c"

    gamete1[i,1]<-"A"
    gamete1[i,2]<-"B"
    gamete1[i,3]<-"C"
    }
    }else if(p>ab&p<=(ab+bc)){
    if(runif(1)<=0.5){
    gamete1[i,1]<-"a"
    gamete1[i,2]<-"B"
    gamete1[i,3]<-"c"

    gamete2[i,1]<-"A"
    gamete2[i,2]<-"b"
    gamete2[i,3]<-"C"
    }else{
    gamete2[i,1]<-"a"
    gamete2[i,2]<-"B"
    gamete2[i,3]<-"c"

    gamete1[i,1]<-"A"
    gamete1[i,2]<-"b"
    gamete1[i,3]<-"C"    
      
    }
    }else if(p>(ab+bc)&p<=(ab+bc+db)){
    if(runif(1)<=0.5){
    gamete1[i,1]<-"a"
    gamete1[i,2]<-"b"
    gamete1[i,3]<-"C"

    gamete2[i,1]<-"A"
    gamete2[i,2]<-"B"
    gamete2[i,3]<-"c"

    }else{
    gamete2[i,1]<-"a"
    gamete2[i,2]<-"b"
    gamete2[i,3]<-"C"

    gamete1[i,1]<-"A"
    gamete1[i,2]<-"B"
    gamete1[i,3]<-"c"

    }  
    }else{
    if(runif(1)<=0.5){
    gamete1[i,1]<-"a"
    gamete1[i,2]<-"B"
    gamete1[i,3]<-"C"

    gamete2[i,1]<-"A"
    gamete2[i,2]<-"b"
    gamete2[i,3]<-"c"    
     }else{
     
    gamete2[i,1]<-"a"
    gamete2[i,2]<-"B"
    gamete2[i,3]<-"C"

    gamete1[i,1]<-"A"
    gamete1[i,2]<-"b"
    gamete1[i,3]<-"c"    

     }
    }
 }
}


individuals<-matrix(NA,nrow=nn*nn,ncol=3)
k<-0

for(i in 1:nn){
  for(j in 1:nn){
     k<-k+1
    if(gamete1[i,1]=="A"&gamete2[j,1]=="A"){  
    individuals[k,1]<-"A"
    }else if((gamete1[i,1]=="A"&gamete2[j,1]=="a")||(gamete1[i,1]=="a"&gamete2[j,1]=="A")){
    individuals[k,1]<-"H"
    }else if(gamete1[i,1]=="a"&gamete2[j,1]=="a"){
     individuals[k,1]<-"B"
    }
    
    if(gamete1[i,2]=="B"&gamete2[j,2]=="B"){
    individuals[k,2]<-"A"
    }else if((gamete1[i,2]=="B"&gamete2[j,2]=="b")||(gamete1[i,2]=="b"&gamete2[j,2]=="B")){
    individuals[k,2]<-"H"
    }else if(gamete1[i,2]=="b"&gamete2[j,2]=="b"){
     individuals[k,2]<-"B"
    }
    

    if(gamete1[i,3]=="C"&gamete2[j,3]=="C"){
      individuals[k,3]<-"A"
        
    }else if((gamete1[i,3]=="C"&gamete2[j,3]=="c")||(gamete1[i,3]=="c"&gamete2[j,3]=="C")){
    individuals[k,3]<-"H"
    }else if(gamete1[i,3]=="c"&gamete2[j,3]=="c"){
      individuals[k,3]<-"B"
   
    }

  }
}


# print(which(is.na(individuals[,3])))
 
k1<-0
N<-nn^2
individ<-individuals[1,]
prop<-size/N
 for(i in 1:N){
 if(runif(1)<=prop){
 k1<-k1+1
 individ<-rbind(individ,individuals[i,])

  }
 }

 k2<-seq(k1)
 individ<-individ[-1,]
row.names(individ)[k2]<-k2
colnames(individ)<-c("a","b","c")
 
# individ<-na.omit(individ)
 
return(individ)

}
